# Supplementary material for: Rheological and Mechanical Properties and Spinning Behavior of a Starch-Based Biodegradable Polymer
Source: Polymers (Basel). 2024 Nov 27;16(23):3306. doi: 10.3390/polym16233306 (PMC11644498; doi:10.3390/polym16233306)
Supplement: Supplementary file 1 [file polymers-16-03306-s001.zip]

Archive with 1 entries (1 files):
- polymers-3262638-supplementary.pdf
